# Supplementary material for: Solitude and serotonin: juvenile isolation alters the covariation between social behavior and cFos expression by serotonergic neurons
Source: Front Neurosci. 2024 Oct 22;18:1446866. doi: 10.3389/fnins.2024.1446866 (PMC11535725; doi:10.3389/fnins.2024.1446866)
Supplement: Supplementary Table S1 — Spearman correlations between calls and non-vocal behaviors. Red text indicates significant correlations after correction for multiple comparisons. “m” designates male behaviors and “f” designates female behaviors. “iag” indicates anogenital investigation and “inn” indicates nose-to-nose investigation. “harm” = harmonic USV, “nonharm” = nonharmonic USV; “BBV” = broadband vocalization, or squeak. [file Table_1.XLSX]

## Sheet: Sheet1
			density				call number			Male behaviors										joint behavior			female behaviors
Subject ID	domsub	est phase/partner	DRD	PDR	DRL	DRV	harmonic	Nonharmonic	BBV	dig		groom		anogen invest		rear		mount		NoseNose invest	NoseNose		dig		groom		anogen invest		rear		kick
Isolated male										Duration	Number	Duration	Number	Duration	Number	Duration	Number	Number		Duration	Number		Duration	Number	Duration	Number	Duration	Number	Duration	Number	Number
H2	femsub	est/pro	2.52705	0.206317	1.78776	12.5725	991	631	19	46.072	15	5.749	1	129.501	36	34.285	33	2		52.515	18		172.652	36	57.763	10	2.989	2	160.765	104	0
L8	femsub	est/pro	7.55596	1.05293	0.750124	11.4379	0	38	11	98.976	30	2.016	2	45.018	11	100.514	70	0		80.014	15		159.521	31	3.74	2	5.498	2	151.673	93	2
N3	femdom	est/pro	11.2453	0	2.74198	19.8375	46	728	188	32.225	8	2.494	2	162.213	40	165.704	123	0		60.548	35		169.436	42	51.479	10	0	0	125.33	76	14
R6	femdom	diest/met	13.4692	0.888381	2.62449	15.3429	0	14	244	24.263	13	16.275	5	56.243	24	126.674	85	0		68.345	42		136.709	41	67.279	17	0	0	154.217	85	19
E2	femdom	est/pro	8.77042	2.38994	2.56492	14.4951	1837	2675	96	5.739	4	28.481	3	75.331	25	75.946	47	27		115.321	44		127.16	37	22.987	8	24.279	12	92.559	70	0
P5	femsub	diest/met	9.52981	1.1265	1.87928	7.56866	656	785	80	14.529	9	0	0	126.494	42	141.228	100	4		33.724	25		218.715	61	16.504	6	1.496	1	173.127	98	1
T3	femsub	est/pro	6.80266	0.996134	0.895426	10.9484	295	1992	266	40.9	23	27.005	8	103.071	29	146.06	74	1		67.3	23		169.525	44	1.007	1	6.676	4	113.14	76	8
J6	femdom	diest/met	5.1452	2.13396	1.50916	12.8054	1499	2733	44	18.027	11	22.513	2	100.337	29	177.319	76	17		95.47	38		204.992	38	174.991	8	29.659	6	107.975	39	0
M3	femsub	diest/met	3.18736	0.350534	0.766206	3.94265	1419	1030	66	14.762	11	74.491	8	115.511	29	45.391	35	15		54.277	25		103.206	52	140.743	13	2.005	2	181.439	98	0
H7	femdom	diest/met	9.71425	0.43099	1.31989	10.6501	256	483	11	70.633	21	8.753	2	99.778	23	178.156	96	3		75.988	40		37.914	19	11.494	3	7.994	2	90.206	69	13
isolated female
F5	malsub	diest/met	12.5989	1.82083	2.69985	10.3509	121	858	12	186.166	52	283.439	13	46.824	13	77.33	56	0		4.741	6		83.961	27	61.787	6	5.508	3	96.572	62	0
K5	malsub	diest/met	0.43201	0.39943	0.508214	6.30504	64	545	0	144.388	54	14.524	3	34.994	13	177.423	116	0		1157.25	36		25.763	14	7.274	4	6.506	4	227.443	137	25
H8	maldom	diest/met	3.46754	0.890255	1.27967	8.02428	0	17	2	122.643	33	43.729	6	15.972	6	129.618	89	0		26.7	17		27.022	13	11.534	4	0.751	1	234.205	135	0
Z7	maldom	est/pro	10.7924	2.04411	4.8647	22.1753	0	41	1	178.155	44	113.674	7	47.509	10	176.427	88	0		16.767	9		42.287	12	5.504	1	2.255	2	31.68	37	0
J2	maldom	diest/met	6.82697	0.69596	2.09433	6.60914	0	12	0
G6	maldom	diest/met	4.66991	0.557154	0.810352	4.28667	29	508	249	188.635	37	6.26	3	60.904	14	162.613	75	0		41.773	16		52.734	16	12.253	4	1.001	1	185.078	111	12
Y7	malsub	est/pro	7.61294	1.22863	1.99592	3.17497	20	1250	181	119.762	50	49.75	5	46.507	14	169.07	110	0		70.011	26		42.719	16	4.243	2	5.743	2	87.507	58	17
L6	malsub	est/pro	10.283	1.072	2.71216	14.2093	6	122	0	247.158	54	3.006	1	59.988	11	176.796	109	0		48.966	26		98.325	22	13.224	4	10.996	5	94.689	68	0
R4	malsub	est/pro	5.42628	0.865885	2.37978	12.9026	41	590	0	91.805	32	0.944	1	68.146	21	216.749	104	0		30.088	13		152.583	34	52.755	2	4.739	3	200.852	128	0
R5	maldom	est/pro	5.9083	0.239699	0.899445	3.68928	1	69	0	105.032	31	37.008	4	65.092	15	90.781	71	0		66.78	18		37.516	18	9.755	3	19.751	6	88.483	75	1
social male
R2	femdom maldom		11.2553	0.259063	0.511355	6.40574	29	135	2	300.631	70	92.385	3	106.223	19	243.842	125	0		69.778	21		153.994	31	125.038	9	21.884	8	85.985	57	0
S3	femsub malsub	est/pro	7.7634	1.4843	1.40213	5.48794	4	143	0	82.99	37	109.636	13	69.313	13	163.143	85	0		53.844	24		125.735	38	42.283	9	2.987	2	157.116	100	0
S5	femsub maldom	diest/met	13.2394	0	1.74674	6.63054	17	126	5	69.463	28	6.258	3	51.767	12	211.264	103	0		53.111	21		161.566	48	64.51	11	1.016	1	170.268	104	0
Z3	femdom malsub	diest/met	19.0755	1.86612	2.50953	9.5077	3	105	3	79.06	22	61.006	5	46.56	9	122.503	67	0		37.062	11		327.238	50	23.928	2	26.868	7	149.371	89	0
G3	femsub maldom	diest/met	14.9582	2.17496	4.59953	17.5994	96	1513	0	91.103	38	19.02	5	90.205	23	160.516	110	0		31.829	22		214.994	52	4.251	3	10.524	4	209.638	97	0
G5	femdom malsub	est/pro	3.66497	0.352411	0.905007	5.57706	0	82	0	134.069	39	41.759	1	63.042	10	164.8	109	0		39.052	22		239.875	58	114.479	6	0	0	135.8	92	0
Q4	femsub malsub	diest/met	5.98659	0.416175	1.10698	4.3549	0	103	1	72.072	46	0	0	1.249	1	181.981	134	0		130.551	38		99.179	34	30.654	4	20.314	4	81.096	71	0
X6	femdom maldom	est/pro	9.21256	0.669958	2.34143	4.95698	309	2705	14	126.763	54	34.508	3	156.717	39	109.449	64	1		26.228	19		38.211	20	12.008	2	2.75	2	77.118	55	1
Q2	femsub maldom	diest/met	5.60442	1.31711	2.04737	2.64678	0	13	0	91.356	31	15.247	4	44.99	9	331.636	135	0		28.75	15		317.736	64	40.087	4	0.504	1	151.356	118	0
W8	femdom malsub	diest/met	7.57921	0.330591	1.00272	5.78254	21	642	0	153.775	31	8.004	1	111.322	20	178.866	78	0		53.35	17		223.497	29	54.269	5	0	0	133.981	99	0
social female
Y8	femdom maldom		6.10181	1.16609	1.06175	2.3835	29	135	2	300.631	70	92.385	3	106.223	19	243.842	125	0		69.778	21		153.994	31	125.038	9	21.884	8	85.985	57	0
X9	femsub malsub	est/pro	16.4525	0.557277	2.37906	25.5306	4	143	0	82.99	37	109.636	13	69.313	13	163.143	85	0		53.844	24		125.735	38	42.283	9	2.987	2	157.116	100	0
M5	femsub maldom	diest/met	9.91141	0.405128	2.38506	5.86524	17	126	5	69.463	28	6.258	3	51.767	12	211.264	103	0		53.111	21		161.566	48	64.51	11	1.016	1	170.268	104	0
P4	femdom malsub	diest/met	18.0787	0.984614	1.71919	15.3031	3	105	3	79.06	22	61.006	5	46.56	9	122.503	67	0		37.062	11		327.238	50	23.928	2	26.868	7	149.371	89	0
H5	femsub maldom	diest/met	11.2757	1.37179	3.49009	8.72696	96	1513	0	91.103	38	19.02	5	90.205	23	160.516	110	0		31.829	22		214.994	52	4.251	3	10.524	4	209.638	97	0
R9	femdom malsub	est/pro	4.73726	0.268645	1.52582	1.68028	0	82	0	134.069	39	41.759	1	63.042	10	164.8	109	0		39.052	22		239.875	58	114.479	6	0	0	135.8	92	0
J8	femsub malsub	diest/met	5.50322	0.481447	0.264506	8.46347	0	103	1	72.072	46	0	0	1.249	1	181.981	134	0		130.551	38		99.179	34	30.654	4	20.314	4	81.096	71	0
H3	femdom maldom	est/pro	10.7426	2.43866		12.646	309	2705	14	126.763	54	34.508	3	156.717	39	109.449	64	1		26.228	19		38.211	20	12.008	2	2.75	2	77.118	55	1
N2	femsub maldom	diest/met	12.4617	0.365747	1.59548	5.539	0	13	0	91.356	31	15.247	4	44.99	9	331.636	135	0		28.75	15		317.736	64	40.087	4	0.504	1	151.356	118	0
R8	femdom malsub	diest/met	9.35836	0.174178	0.590272	5.28807	21	642	0	153.775	31	8.004	1	111.322	20	178.866	78	0		53.35	17		223.497	29	54.269	5	0	0	133.981	99	0
